# Supplementary material for: Knowledge and Attitudes Regarding Human Papillomavirus Vaccination Among Future Healthcare Workers in Serbia
Source: Vaccines (Basel). 2024 Dec 26;13(1):11. doi: 10.3390/vaccines13010011 (PMC11768562; doi:10.3390/vaccines13010011)
Supplement: Supplementary file 1 [file vaccines-13-00011-s001.zip]

Archive with 1 entries (1 files):
- vaccines-3346359-supplementary.pdf
